# Supplementary material for: Protocols for Generating Surfaces and Measuring 3D Organelle Morphology Using Amira
Source: Cells. 2021 Dec 27;11(1):65. doi: 10.3390/cells11010065 (PMC8750564; doi:10.3390/cells11010065)
Supplement: Supplementary file 1 [file cells-11-00065-s001.zip]

Archive with 6 entries (6 files):
- cells-1415914-supplementary mertials.pdf
- Video S1_WT Mouse.mp4
- Video S2_Mouse_OPA1smko.mp4
- Video S3_Fly Mito and ER_.mp4
- Video S4_WT Myotubes _Mito.mpg
- Video S5_MFN-2_ Mito.mpg
